# Supplementary material for: Recent Insights into the Role of DNA Methylation and Histone Modifications in Systemic Sclerosis: A Scoping Review
Source: Diagnostics (Basel). 2024 Mar 20;14(6):652. doi: 10.3390/diagnostics14060652 (PMC10969595; doi:10.3390/diagnostics14060652)
Supplement: Supplementary file 1 [file diagnostics-14-00652-s001.zip]

Archive with 1 entries (1 files):
- diagnostics-2897831-supplementary.pdf
